# Supplementary material for: Telemedicine in an Outpatient Arthroplasty Setting During the COVID-19 Pandemic: Early Lessons from New York City
Source: HSS J. 2021 Feb 21;17(1):25–30. doi: 10.1177/1556331620972659 (PMC8077980; doi:10.1177/1556331620972659)
Supplement: sj-zip-1-hss-10.1177_1556331620972659 – Supplemental material for Telemedicine in an Outpatient Arthroplasty Setting During the COVID-19 Pandemic: Early Lessons from New York City [file sj-zip-1-hss-10.1177_1556331620972659.zip]

Archive with 13 entries (13 files):
- ICJME_Alexiades.pdf
- ICJME_Ast.pdf
- ICJME_Cross.pdf
- ICJME_Haas.pdf
- ICJME_Carroll.pdf
- ICJME_Cushner.pdf
- ICJME_Malfer.pdf
- ICJME_Jerabek.pdf
- ICJME_VigdorchikJ.pdf
- ICJME_Mayman.pdf
- ICJME_LeBrun.pdf
- ICJME_Wang.pdf
- ICJME_Wilson.pdf
